# Supplementary material for: Development and Characterization of Honey- and Essential Oil-Based Structured Systems for Skin Applications
Source: Pharmaceuticals (Basel). 2026 Jul 17;19(7):1103. doi: 10.3390/ph19071103 (PMC13416500; doi:10.3390/ph19071103)
Supplement: Supplementary file 1 [file pharmaceuticals-19-01103-s001.zip]

Archive with 1 entries (1 files):
- pharmaceuticals-4377879-supplementary.pdf
